# Supplementary material for: Structures of the CcmABCD heme release complex at multiple states
Source: Nat Commun. 2022 Oct 28;13:6422. doi: 10.1038/s41467-022-34136-5 (PMC9616876; doi:10.1038/s41467-022-34136-5)
Supplement: Supplementary file 6 — Source Data [file 41467_2022_34136_MOESM6_ESM.xlsx]

## Sheet: Table 1 and Supp Fig 5b
Table 1 and Supp Fig 5b. The cyt c-553 synthase functions of WT and mutants of CcmABCDEFGH.
	N36AA (n=3)		WT		K40AA (n=3)		WT		T41AA (n=3)		WT		H81AA (n=3)		WT		D151AA (n=3)		WT		H184AA (n=3)		WT
	0		69807.7		0		96887		0		101273		52194.7		69807.7		0		61302.1		0		85080.8
	0		70274.4		0		7067.72		0		77951		61651.2		70274.4		0		69594.1		0		57232.9
	0		128857		0		81092.3		0		102697		110133		128857		0		63690.9		0		115927
	H17AB (n=3)		WT		F27HB (n=3)		WT		F70AB (n=3)		WT		D73AB (n=3)		WT		D76AB (n=3)		WT		L79AB (n=3)		WT
	51146.5		96887		4632.27		7067.72		42731.3		81092.3		47900.3		81092.3		37091.6		81092.3		20243.2		81092.3
	48597.7		101273		24028		77951		53033.5		101273		68727.3		101273		34144		101273		18527		101273
	66294.5		77951		44760.7		102697		28799.6		77951		38830.8		77951		31058.3		77951		11082.3		77951
	H100AB (n=3)		WT		H100YB (n=3)		WT		H186AB (n=3)		WT		H60AC (n=3)		WT		R128AC (n=3)		WT		R128DC (n=3)		WT
	49266.8		96887		56932.6		96887		52284.8		96887		0		101273		19311.8		61302.1		0		61302.1
	28762.3		101273		36569.8		85080.8		71373.8		101273		0		77951		28498.7		69594.1		0		69594.1
	47368.9		77951		28399.7		57232.9		28032.3		85080.8		0		102697		13321.7		63690.9		0		63690.9
	R128KC (n=3)		WT		H184AC (n=3)		WT		H147AC (n=3)		WT		H174AC (n=3)		WT		ΔG186C (n=3)		WT		G186AC (n=3)		WT
	55811.1		61302.1		0		128857		4684.2		7067.72		4125.94		7067.72		69760.2		85080.8		59209.6		85080.8
	48246.1		69594.1		0		96887		48290.4		102697		39420.5		102697		20866.7		57232.9		42500.4		57232.9
	49122.9		63690.9		0		7067.72		35514.6		63690.9		41795.2		63690.9		60232.5		115927		92719.3		115927
	ΔS187C (n=3)		WT		S187AC (n=3)		WT
	0		7067.72		69070.7		85080.8
	0		81092.3		39504.3		57232.9
	0		101273		55133.7		115927
	WT set to 100% (n=3)				negative control (n=3)
	1				0
	1				0
	1				0
	N36AA (n=3)				K40AA (n=3)				T41AA (n=3)				H81AA (n=3)				D151AA (n=3)				H184AA (n=3)
	0				0				0				0.747692				0				0
	0				0				0				0.877291				0				0
	0				0				0				0.854685				0				0
	H17AB (n=3)				F27HB (n=3)				F70AB (n=3)				D73AB (n=3)				D76AB (n=3)				L79AB (n=3)
	0.527899				0.655412				0.526947				0.590689				0.4574				0.249632
	0.479868				0.308244				0.523668				0.678634				0.337148				0.182941
	0.850464				0.435853				0.369458				0.498144				0.398433				0.14217
	H100AB (n=3)				H100YB (n=3)				H186AB (n=3)				H60AC (n=3)				R128AC (n=3)				R128DC (n=3)
	0.508497				0.587619				0.539647				0				0.315026				0
	0.284007				0.429825				0.704766				0				0.409498				0
	0.607676				0.496213				0.329479				0				0.209162				0
	R128KC (n=3)				H184AC (n=3)				H147AC (n=3)				H174AC (n=3)				ΔG186C (n=3)				G186AC (n=3)
	0.910426				0				0.627642				0.581835				0.819929				0.695922
	0.693249				0				0.662759				0.583773				0.364592				0.742587
	0.77127				0				0.470224				0.383853				0.519573				0.799809
	ΔS187C (n=3)				S187AC (n=3)
	0				0.811825
	0				0.690238
	0				0.47559

## Sheet: Supp Fig 3c, d and Supp Table 1
Supplementary Fig. 3c. Sensitivity and linearity of the ADP-Glo™ Kinase Assay.
Temperature(℃)	%ATP to ADP conversion	0	0.01	0.02	0.03	0.04	0.05	0.1	0.2	0.4	0.6	0.8	1
27.5	Luminescence (RLU)	1675	6186	8682	10621	13196	15839	34710	64508	131976	211218	266089	319549
		1880	7015	10663	12422	15253	18415	40175	73001	153499	236459	307872	367543
		1968	6600	9524	11768	14583	17573	37277	68189	141136	221759	288700	351428
Supplementary Fig. 3d and Supplementary Table 1. ATPase activity assay for WT and CcmA mutants.
		Blank	Negative control	WT	N36AA	K40AA	T41AA	H81AA	D151AA	H184AA
	Luminescence (RLU)	515	1922	148862	106350	11559	34421	188866	21518	18691
		519	2220	169593	127730	13552	41260	223535	24064	22263
		402	2341	169342	119802	13473	38927	211071	16216	21003
